# Supplementary material for: Inter-epidemic seroprevalence of Rift Valley fever virus and associated risk factors in humans in Eastern Rwanda
Source: PLoS Negl Trop Dis. 2025 Aug 22;19(8):e0013405. doi: 10.1371/journal.pntd.0013405 (PMC12373232; doi:10.1371/journal.pntd.0013405)
Supplement: S1 Dataset — (CSV) [file pntd.0013405.s001.csv]

Outpatient ID Code	District code: Bugesera=1; Kirehe=2;Rwamagana=3;Ngoma=4;Kayonza=5	ELISA result, positive=1; Negative=0	Date	Sector_as_address	District_as_address	Occupation: Farmer=1; Student=2; Other=3	Resident (Yes,No)	Sex: Female=0; Male=1	Education: None=0;Primary=1; 2ndry&3tiary=3	Age in years	Age category: <20=1; 20 - 39=2; ?40=3	Regular ITN use: Yes=1; No=0	Family owns livestock:Yes=1; No=2	Handled/dead/animal: Yes=1; No=0	sheltering animals at home: Yes=1; No=0	Slaughtered an animal: Yes=1; No=0;Not_appl.=98	Handled_meat _for_cooking: Yes=1; No=0	Worked_in_butchershop: Yes=1; No=0; Not_Appl.=98	Milked_cow: Yes=1; No=0	Cared_birthing_animal:Yes=1;No=0	Handled_ aborted_material:Yes=1;No=0
BUH001	1	0	20/11/2021	Mareba	Bugesera	2	Yes	1	2	67	3	1	1	0	0	0	0	0	1	1	0
BUH002	1	0	20/11/2021	Mareba	Bugesera	1	Yes	1	2	67	3	0	1	0	1	0	1	0	1	0	0
BUH003	1	0	20/11/2021	Mareba	Bugesera	1	Yes	0	1	63	3	0	1	0	1	0	1	0	0	1	0
BUH004	1	0	20/11/2021	Mareba	Bugesera	1	Yes	0	2	68	3	1	1	0	1	0	1	0	0	1	0
BUH006	1	0	20/11/2021	Mareba	Bugesera	1	Yes	0	1	49	3	1	1	0	1	0	1	0	0	1	0
BUH007	1	0	20/11/2021	Mareba	Bugesera	1	Yes	0	2	46	3	0	1	0	1	0	1	0	0	0	0
BUH009	1	0	20/11/2021	Mareba	Bugesera	1	Yes	1	2	49	3	0	1	0	1	0	1	0	0	1	0
BUH010	1	0	20/11/2021	Mareba	Bugesera	1	Yes	0	2	67	3	0	1	0	1	0	1	0	0	0	0
BUH011	1	0	23/11/21	Mareba	Bugesera	1	Yes	0	1	58	3	0	1	0	1	0	0	0	0	0	0
BUH012	1	0	24/11/21	Mareba	Bugesera	1	Yes	0	2	20	2	1	1	0	1	0	1	0	0	0	0
BUH013	1	0	28/11/21	Mareba	Bugesera	1	Yes	0	2	59	3	0	1	0	1	0	1	0	0	0	0
BUH015	1	0	28/11/21	Mareba	Bugesera	1	Yes	0	2	25	2	0	1	0	1	0	1	0	0	0	0
BUH017	1	1	28/11/21	Mareba	Bugesera	1	yes	1	1	83	3	0	1	0	1	0	1	0	0	0	1
BUH018	1	0	28/11/21	Mareba	Bugesera	1	Yes	0	2	49	3	0	1	0	1	0	1	0	0	0	0
BUH019	1	1	28/11/21	Mareba	Bugesera	1	Yes	0	2	52	3	0	1	0	1	0	1	0	0	0	0
BUH022	1	0	8/12/2021	Mareba	Bugesera	1	Yes	0	2	32	2	0	1	0	1	0	1	0	0	0	0
BUH023	1	0	8/12/2021	Mareba	Bugesera	1	Yes	1	2	23	2	0	1	0	1	1	1	0	0	0	0
BUH024	1	0	8/12/2021	Mareba	Bugesera	1	Yes	0	2	19	1	0	1	0	1	1	0	0	0	0	0
BUH025	1	0	8/12/2021	Mareba	Bugesera	1	Yes	0	2	32	2	0	1	0	1	0	1	0	0	0	0
BUH026	1	0	8/12/2021	Mareba	Bugesera	1	Yes	0	2	30	2	1	1	0	1	0	1	0	0	0	0
BUH027	1	0	8/12/2021	Mareba	Bugesera	1	Yes	1	2	33	2	0	1	0	1	0	1	0	1	1	1
BUH028	1	1	9/12/2021	Mareba	Bugesera	1	Yes	1	2	35	2	0	1	1	1	1	1	1	1	1	1
BUH029	1	0	9/12/2021	Mareba	Bugesera	1	Yes	1	2	18	1	0	1	1	1	1	1	0	0	1	1
BUH030	1	0	9/12/2021	Mareba	Bugesera	1	Yes	0	2	19	1	0	1	1	1	1	1	0	0	0	0
BUH031	1	0	9/12/2021	Mareba	Bugesera	1	Yes	0	2	31	2	1	1	0	1	0	1	0	0	0	0
BUH032	1	1	9/12/2021	Mareba	Bugesera	1	Yes	0	2	19	1	1	1	0	1	0	1	0	0	0	0
BUH033	1	0	9/12/2021	Mareba	Bugesera	1	Yes	1	2	50	3	1	1	0	1	0	1	0	0	0	0
BUH034	1	0	9/12/2021	Mareba	Bugesera	1	Yes	0	2	26	2	1	1	0	1	0	1	0	0	0	0
BUH035	1	0	12/12/2021	Mareba	Bugesera	1	Yes	0	1	19	1	1	1	0	1	0	1	1	0	0	0
BUH36	1	0	12/12/2021	Mareba	Bugesera	1	Yes	0	2	24	2	1	1	1	0	0	1	0	0	0	0
BUH37	1	0	12/12/2021	Mareba	Bugesera	1	Yes	1	2	21	2	1	1	0	0	0	0	0	0	0	0
BUH38	1	0	12/12/2021	Mareba	Bugesera	1	Yes	1	2	29	2	1	1	1	1	1	1	1	0	1	0
BUH39	1	0	12/12/2021	Mareba	Bugesera	1	Yes	1	2	36	2	1	1	1	1	1	1	0	1	1	1
BUH40	1	0	12/12/2021	Mareba	Bugesera	1	Yes	1	2	35	2	1	1	0	1	0	0	0	1	0	0
BUH41	1	0	14/12/2021	Mareba	Bugesera	1	Yes	0	1	25	2	1	1	0	1	0	0	0	0	0	0
BUH42	1	0	14/12/2021	Mareba	Bugesera	1	Yes	0	2	26	2	1	1	0	1	0	0	0	0	0	0
BUH43	1	1	14/12/2021	Mareba	Bugesera	1	Yes	0	2	42	3	1	1	0	1	0	0	0	0	0	0
BUH44	1	0	14/12/2021	Mareba	Bugesera	1	Yes	0	2	40	3	1	1	0	1	0	0	0	0	0	0
BUH45	1	0	14/12/2021	Mareba	Bugesera	1	Yes	1	2	26	2	1	1	0	1	1	1	0	0	0	0
BUH46	1	1	14/12/2021	Mareba	Bugesera	1	Yes	0	2	38	2	1	1	0	1	1	1	0	0	0	0
BUH47	1	0	14/12/2021	Mareba	Bugesera	1	Yes	1	2	29	2	1	1	0	1	1	1	0	1	0	0
BUH48	1	1	14/12/2021	Mareba	Bugesera	1	Yes	1	3	34	2	1	1	1	1	1	1	1	1	1	0
BUH49	1	0	14/12/2021	Mareba	Bugesera	1	Yes	0	2	21	2	1	1	1	1	0	0	0	0	1	0
BUH50	1	0	14/12/2021	Mareba	Bugesera	1	Yes	1	2	35	2	1	1	1	1	0	1	0	0	0	0
BUH51	1	0	14/12/2021	Mareba	Bugesera	1	Yes	1	2	29	2	1	1	0	1	1	0	0	0	1	0
BUH53	1	0	14/12/2021	Mareba	Bugesera	1	yes	0	2	19	1	1	0	0	0	0	0	0	0	0	0
BUH55	1	1	21/12/2021	Mareba	Bugesera	2	Yes	1	2	14	1	0	1	0	1	98	0	98	0	0	0
BUH56	1	0	22/12/2021	Mareba	Bugesera	1	Yes	0	2	25	2	1	1	0	1	0	1	0	0	0	0
BUH57	1	1	22/12/2021	Mareba	Bugesera	1	Yes	0	1	41	3	1	1	0	1	0	1	0	0	0	0
BUH58	1	0	22/12/2021	Mareba	Bugesera	1	Yes	0	2	38	2	1	1	0	1	0	1	0	0	1	1
BUH59	1	0	22/12/2021	Mareba	Bugesera	1	Yes	0	1	41	3	1	1	0	1	0	1	0	0	0	0
BUH60	1	0	22/12/2021	Mareba	Bugesera	1	Yes	1	2	53	3	1	1	0	1	0	0	0	0	0	0
BUH61	1	0	22/12/2021	Mareba	Bugesera	1	Yes	1	2	22	2	0	1	1	1	0	0	0	0	0	0
BUH62	1	0	22/12/2021	Mareba	Bugesera	1	Yes	0	2	41	3	1	1	0	1	0	1	0	0	0	0
BUH63	1	0	25/12/2021	Mareba	Bugesera	1	Yes	1	2	35	2	1	0	0	0	0	0	0	0	0	0
BUH64	1	0	25/12/2021	Mareba	Bugesera	1	Yes	0	2	27	2	1	1	1	1	0	1	0	0	0	0
BUH65	1	0	26/12/2021	Mareba	Bugesera	1	Yes	1	2	25	2	1	1	0	1	0	0	0	0	0	0
BUH66	1	0	26/12/2021	Mareba	Bugesera	1	Yes	0	2	18	2	1	1	0	1	0	1	0	0	0	0
BUH67	1	0	26/12/2021	Mareba	Bugesera	1	Yes	0	2	28	2	1	1	0	1	0	1	0	0	0	0
BUH68	1	1	26/12/2021	Mareba	Bugesera	1	Yes	0	2	25	2	1	1	0	1	1	1	0	1	1	0
BUH69	1	0	26/12/2021	Mareba	Bugesera	1	Yes	0	2	26	2	1	1	0	1	1	1	0	0	0	0
BUH70	1	0	29/12/2021	Mareba	Bugesera	1	Yes	0	2	20	2	1	1	0	1	0	1	0	0	0	0
BUH71	1	0	29/12/2021	Mareba	Bugesera	1	Yes	0	2	19	1	1	1	0	1	0	0	0	0	0	0
BUH72	1	0	29/12/2021	Mareba	Bugesera	1	yes	1	2	25	2	1	1	1	1	0	0	0	1	0	0
BUH73	1	0	29/12/2021	Mareba	Bugesera	1	yes	0	2	30	2	1	1	0	1	0	0	0	0	0	0
BUH74	1	0	29/12/2021	Mareba	Bugesera	2	Yes	0	3	21	2	1	1	0	1	0	1	0	0	0	0
BUH75	1	0	29/12/2021	Mareba	Bugesera	1	Yes	0	2	34	2	1	1	0	1	0	1	0	0	0	0
BUH76	1	0	29/12/2021	Mareba	Bugesera	2	Yes	1	3	29	2	1	1	0	1	0	0	0	0	0	0
BUH77	1	0	29/12/2021	Mareba	Bugesera	1	Yes	0	2	33	2	1	1	0	1	0	1	0	1	0	0
BUH78	1	0	29/12/2021	Mareba	Bugesera	1	Yes	0	2	29	2	1	1	0	1	0	1	0	0	0	0
BUH80	1	0	29/12/2021	Mareba	Bugesera	1	Yes	1	2	21	2	1	1	0	1	0	1	0	0	0	0
BUH81	1	0	29/12/2021	Mareba	Bugesera	1	Yes	1	2	46	3	1	1	0	1	0	0	0	0	0	0
BUH83	1	1	29/12/2021	Mareba	Bugesera	1	Yes	0	2	37	2	1	1	0	1	1	1	0	0	0	0
BUH84	1	0	29/12/2021	Mareba	Bugesera	1	Yes	0	1	23	2	1	1	0	1	0	0	0	0	0	0
BUH85	1	0	29/12/2021	Mareba	Bugesera	1	Yes	1	3	37	2	1	1	0	0	1	1	0	0	0	0
BUH86	1	0	29/12/2021	Mareba	Bugesera	1	Yes	0	1	31	2	1	1	0	1	1	1	0	0	0	0
BUH88	1	0	29/12/2021	Mareba	Bugesera	1	Yes	1	1	26	2	1	1	0	1	0	1	0	0	0	0
BUH89	1	0	29/12/2021	Mareba	Bugesera	1	Yes	1	2	21	2	0	1	0	1	0	1	0	0	0	0
BUH91	1	1	29/12/2021	Mareba	Bugesera	1	Yes	1	2	30	2	1	1	0	1	1	1	0	0	1	0
BUH92	1	0	5/1/2022	Mareba	Bugesera	1	Yes	0	2	25	2	1	1	0	1	0	1	0	0	0	0
BUH94	1	1	5/1/2022	Mareba	Bugesera	1	Yes	1	2	36	2	1	1	0	1	0	0	0	1	0	0
BUH96	1	0	5/1/2022	Mareba	Bugesera	1	Yes	1	2	22	2	1	1	0	1	1	0	0	0	0	0
BUH97	1	0	5/1/2022	Mareba	Bugesera	1	Yes	0	3	23	2	1	1	0	1	0	0	0	0	0	0
BUH98	1	0	11/1/2022	Mareba	Bugesera	2	Yes	0	1	14	1	1	1	0	1	98	0	98	0	0	0
BUH101	1	0	5/1/2022	Mareba	Bugesera	1	Yes	1	2	38	2	1	1	0	1	1	1	0	0	0	0
BUH102	1	0	5/1/2022	Mareba	Bugesera	1	Yes	0	2	34	2	1	1	0	1	1	1	0	0	0	0
BUH103	1	0	5/1/2022	Mareba	Bugesera	1	Yes	0	2	35	2	1	1	0	1	0	1	0	0	0	0
BUH104	1	0	5/1/2022	Mareba	Bugesera	1	Yes	1	2	37	2	1	1	1	1	1	0	0	0	0	0
BUH105	1	1	5/1/2022	Mareba	Bugesera	1	Yes	1	2	30	2	1	1	0	1	0	1	0	1	0	0
BUH107	1	0	5/1/2022	Mareba	Bugesera	1	Yes	1	2	30	2	1	1	0	1	0	0	0	1	1	0
BUH108	1	0	5/1/2022	Mareba	Bugesera	1	Yes	1	2	44	3	1	1	0	1	0	0	0	0	0	0
BUH109	1	0	5/1/2022	Mareba	Bugesera	1	Yes	1	2	31	2	1	1	0	1	1	1	0	0	0	0
BUH110	1	0	5/1/2022	Mareba	Bugesera	1	Yes	0	2	23	2	1	1	0	0	1	1	0	0	0	0
BUH111	1	0	5/1/2022	Mareba	Bugesera	1	Yes	1	2	24	2	1	1	0	1	1	1	0	0	1	0
BUH112	1	0	5/1/2022	Mareba	Bugesera	1	Yes	1	2	69	3	1	1	0	1	0	0	0	1	1	0
BUH113	1	0	5/1/2022	Mareba	Bugesera	1	Yes	0	2	47	3	1	1	0	1	0	1	0	0	0	0
BUH114	1	0	5/1/2022	Mareba	Bugesera	1	Yes	0	2	30	2	1	1	0	1	0	0	0	0	0	0
BUH115	1	0	9/1/2022	Mareba	Bugesera	1	yes	1	2	23	2	1	1	0	1	0	1	0	0	0	0
BUH116	1	0	9/1/2022	Mareba	Bugesera	1	yes	0	2	35	2	1	1	0	1	0	0	0	0	0	0
BUH117	1	0	9/1/2022	Mareba	Bugesera	1	Yes	1	2	32	2	1	1	0	1	1	1	0	1	1	0
BUH119	1	0	9/1/2022	Mareba	Bugesera	1	Yes	1	2	42	3	1	1	0	1	0	0	0	0	0	0
BUH120	1	0	9/1/2022	Mareba	Bugesera	1	Yes	1	2	45	3	1	1	0	1	1	0	0	1	1	0
BUH121	1	0	9/1/2022	Mareba	Bugesera	1	Yes	0	2	29	2	1	1	0	1	0	1	0	0	0	0
BUH123	1	0	12/1/2022	Mareba	Bugesera	1	Yes	0	2	29	2	1	1	0	1	1	1	0	0	0	0
BUH124	1	0	12/1/2022	Mareba	Bugesera	1	Yes	0	2	20	2	1	1	0	1	0	1	0	0	0	0
BUH125	1	0	12/1/2022	Mareba	Bugesera	1	Yes	1	2	34	2	1	1	0	1	0	1	0	1	0	0
BUH126	1	0	12/1/2022	Mareba	Bugesera	1	Yes	1	2	26	2	1	1	0	1	0	0	0	0	0	0
BUH127	1	0	12/1/2022	Mareba	Bugesera	1	Yes	1	2	34	2	1	1	0	1	1	1	0	0	0	0
BUH128	1	0	12/1/2022	Mareba	Bugesera	1	Yes	1	2	27	2	1	1	0	1	0	0	0	0	0	0
BUH129	1	0	12/1/2022	Mareba	Bugesera	1	Yes	0	2	20	2	1	1	0	1	0	1	0	0	0	0
BUH130	1	0	12/1/2022	Mareba	Bugesera	1	Yes	0	2	31	2	1	1	0	1	0	0	0	0	0	0
BUH131	1	0	12/1/2022	Mareba	Bugesera	1	Yes	1	2	39	2	1	1	0	1	1	1	1	1	0	0
BUH132	1	0	12/1/2022	Mareba	Bugesera	1	Yes	1	2	43	3	1	1	0	1	0	0	0	0	0	0
BUH133	1	0	12/1/2022	Mareba	Bugesera	1	Yes	0	2	26	2	1	1	0	1	0	0	0	0	0	0
BUH135	1	1	12/1/2022	Mareba	Bugesera	1	Yes	0	2	31	2	1	1	0	1	1	0	0	0	0	0
BUH136	1	0	12/1/2022	Mareba	Bugesera	1	Yes	1	2	34	2	1	1	0	1	0	1	0	0	0	0
BUH138	1	0	12/1/2022	Mareba	Bugesera	1	Yes	1	2	29	2	1	1	0	1	0	0	0	0	0	0
BUH139	1	0	12/1/2022	Mareba	Bugesera	1	Yes	1	2	23	2	1	1	0	1	0	0	0	1	0	0
BUH140	1	0	12/1/2022	Mareba	Bugesera	1	Yes	1	2	20	2	1	1	0	1	0	1	0	0	0	0
BUH141	1	0	12/1/2022	Mareba	Bugesera	1	Yes	1	2	21	2	1	1	1	1	0	0	0	0	0	0
BUH143	1	0	12/1/2022	Mareba	Bugesera	1	Yes	0	2	20	2	1	1	0	1	0	1	0	0	0	0
BUH144	1	1	12/1/2022	Mareba	Bugesera	1	Yes	0	2	22	2	1	1	0	1	0	0	0	0	0	0
BUH146	1	0	12/1/2022	Mareba	Bugesera	1	Yes	0	2	32	2	1	1	0	1	0	0	0	0	0	0
BUH147	1	0	12/1/2022	Mareba	Bugesera	1	Yes	1	2	32	2	1	1	0	1	0	0	0	1	0	0
KIH001	2	0	15/12/2021	Mushikiri	Kirehe	1	yes	0	2	20	2	1	1	0	1	0	1	0	0	1	0
KIH002	2	0	15/12/2021	Mushikiri	Kirehe	1	yes	0	2	41	3	1	1	0	1	0	1	0	0	0	0
KIH003	2	0	15/12/2021	Mushikiri	Kirehe	1	yes	0	2	29	2	0	1	0	1	0	0	0	0	0	0
KIH004	2	1	15/12/2021	Mushikiri	Kirehe	1	yes	1	1	60	3	0	1	0	1	1	0	0	1	1	1
KIH005	2	0	15/12/2021	Mushikiri	Kirehe	1	yes	0	2	23	2	0	1	1	1	0	1	0	0	1	0
KIH006	2	0	15/12/2021	Mushikiri	Kirehe	1	yes	0	2	26	2	1	1	0	1	0	1	0	0	0	0
KIH007	2	0	15/12/2021	Mushikiri	Kirehe	1	yes	0	2	20	2	1	1	1	0	1	1	0	0	0	0
KIH008	2	0	15/12/2021	Mushikiri	Kirehe	1	yes	0	2	26	2	0	1	0	1	0	1	0	0	0	0
KIH009	2	0	15/12/2021	Mushikiri	Kirehe	1	yes	0	2	37	2	1	1	0	1	1	1	1	0	1	0
KIH010	2	0	15/12/2021	Mushikiri	Kirehe	1	yes	0	2	40	3	1	1	0	1	0	1	0	0	0	0
KIH012	2	0	15/12/2021	Mushikiri	Kirehe	1	yes	1	1	37	2	1	1	0	1	1	1	0	0	1	0
KIH013	2	0	15/12/2021	Mushikiri	Kirehe	1	yes	0	2	23	2	1	0	0	0	0	1	0	0	0	0
KIH015	2	0	15/12/2021	Mushikiri	Kirehe	1	yes	0	2	25	2	0	0	1	0	0	1	0	0	1	0
KIH016	2	0	18/12/2021	Mushikiri	Kirehe	1	yes	0	3	22	2	1	1	0	1	0	1	0	0	0	0
KIH017	2	0	18/12/2021	Mushikiri	Kirehe	1	yes	0	1	58	3	1	1	1	1	0	1	0	1	1	1
KIH018	2	0	18/12/2021	Mushikiri	Kirehe	1	yes	0	2	66	3	1	1	1	1	0	1	0	0	0	0
KIH019	2	0	18/12/2021	Mushikiri	Kirehe	1	yes	0	2	26	2	1	0	0	0	0	1	0	0	0	0
KIH020	2	0	18/12/2021	Mushikiri	Kirehe	1	yes	0	2	25	2	1	1	0	1	0	1	0	0	0	0
KIH021	2	0	18/12/2021	Mushikiri	Kirehe	1	yes	0	2	31	2	1	0	1	0	1	1	0	0	0	0
KIH022	2	0	18/12/2021	Mushikiri	Kirehe	1	yes	0	3	25	2	0	1	0	1	0	1	0	0	0	0
KIH023	2	0	18/12/2021	Mushikiri	Kirehe	1	yes	0	2	25	2	0	1	0	1	0	0	0	0	0	0
KIH024	2	0	19/12/2021	Mushikiri	Kirehe	1	yes	1	2	31	2	1	1	1	1	1	1	0	1	1	0
KIH025	2	0	19/12/2021	Mushikiri	Kirehe	1	yes	0	2	44	3	1	1	0	1	0	1	0	0	0	0
KIH026	2	1	19/12/2021	Mushikiri	Kirehe	1	yes	0	2	22	2	0	0	0	0	0	1	0	0	0	0
KIH027	2	0	19/12/2021	Mushikiri	Kirehe	1	yes	1	2	32	2	0	1	0	1	0	1	0	0	0	0
KIH028	2	0	19/12/2021	Mushikiri	Kirehe	1	yes	0	2	19	1	1	1	0	1	0	1	0	0	0	0
KIH029	2	0	19/12/2021	Mushikiri	Kirehe	1	yes	1	2	51	3	1	1	0	1	1	1	0	1	1	0
KIH030	2	0	19/12/2021	Mushikiri	Kirehe	1	yes	0	2	36	2	1	1	0	1	0	1	0	0	1	0
KIH031	2	0	19/12/2021	Mushikiri	Kirehe	1	yes	0	2	42	3	1	1	0	1	0	1	0	0	1	0
KIH032	2	0	20/12/2021	Mushikiri	Kirehe	1	yes	0	2	38	2	1	1	0	1	0	1	0	0	0	0
KIH033	2	0	20/12/2021	Mushikiri	Kirehe	1	yes	1	2	41	3	1	1	0	1	1	1	1	1	1	1
KIH035	2	0	20/12/2021	Mushikiri	Kirehe	1	yes	0	2	39	2	1	1	0	1	0	1	0	1	1	0
KIH036	2	1	20/12/2021	Mushikiri	Kirehe	1	yes	1	1	71	3	0	1	1	1	1	1	0	1	1	0
KIH037	2	0	20/12/2021	Mushikiri	Kirehe	1	yes	0	2	26	2	1	1	0	1	0	1	0	0	0	0
KIH038	2	0	20/12/2021	Mushikiri	Kirehe	1	yes	1	3	32	2	0	0	0	0	1	1	0	0	0	0
KIH039	2	0	20/12/2021	Mushikiri	Kirehe	1	yes	0	2	22	2	0	0	1	0	0	1	0	0	0	0
KIH040	2	0	20/12/2021	Mushikiri	Kirehe	1	yes	0	1	57	3	1	1	1	1	0	1	0	0	0	0
KIH042	2	0	20/12/2021	Mushikiri	Kirehe	1	yes	0	2	25	2	1	1	1	1	0	1	0	0	0	0
KIH043	2	0	20/12/2021	Mushikiri	Kirehe	1	yes	0	2	22	2	1	0	0	0	0	1	0	0	0	0
KIH044	2	0	20/12/2021	Mushikiri	Kirehe	1	yes	0	2	38	2	0	1	1	1	0	1	0	0	0	0
KIH045	2	0	20/12/2021	Mushikiri	Kirehe	1	yes	0	2	35	2	1	1	0	1	0	1	0	0	0	0
KIH046	2	1	20/12/2021	Mushikiri	Kirehe	1	yes	0	3	24	2	0	0	0	0	0	1	0	0	0	0
KIH047	2	0	20/12/2021	Mushikiri	Kirehe	1	yes	0	1	29	2	1	1	0	1	0	1	0	0	0	0
KIH048	2	0	20/12/2021	Mushikiri	Kirehe	1	yes	0	2	20	2	1	1	0	0	0	1	1	0	0	0
KIH049	2	0	20/12/2021	Mushikiri	Kirehe	1	yes	0	2	17	1	1	0	0	0	98	1	98	0	0	0
KIH050	2	0	20/12/2021	Mushikiri	Kirehe	1	yes	0	2	33	2	1	1	0	0	0	1	0	0	0	0
KIH051	2	0	20/12/2021	Mushikiri	Kirehe	3	yes	0	2	26	2	0	0	0	0	0	1	0	0	0	0
KIH052	2	0	20/12/2021	Mushikiri	Kirehe	1	yes	0	1	33	2	1	1	1	1	0	1	0	0	0	0
KIH053	2	0	20/12/2021	Mushikiri	Kirehe	1	yes	0	1	35	2	0	1	0	1	0	1	0	1	1	0
KIH054	2	0	20/12/2021	Mushikiri	Kirehe	1	yes	0	2	22	2	0	1	0	1	0	1	0	0	0	0
KIH055	2	0	20/12/2021	Mushikiri	Kirehe	1	yes	0	2	28	2	1	1	0	0	0	0	0	0	1	0
KIH056	2	0	20/12/2021	Mushikiri	Kirehe	1	yes	0	2	27	2	1	0	0	0	0	1	0	0	0	0
KIH057	2	0	20/12/2021	Mushikiri	Kirehe	1	yes	0	2	49	3	1	1	1	1	0	1	0	1	1	0
KIH058	2	0	20/12/2021	Mushikiri	Kirehe	1	yes	1	2	27	2	1	0	0	0	0	1	0	1	0	0
KIH059	2	0	20/12/2021	Mushikiri	Kirehe	1	yes	1	1	36	2	1	1	0	1	0	1	0	1	1	0
KIH062	2	0	21/12/2021	Mushikiri	Kirehe	1	yes	0	2	30	2	0	1	0	0	0	1	0	0	0	1
KIH063	2	0	21/12/2021	Mushikiri	Kirehe	1	yes	1	2	54	3	1	1	0	1	0	1	0	0	1	0
KIH064	2	0	21/12/2021	Mushikiri	Kirehe	1	yes	0	2	42	3	1	0	1	0	0	1	0	0	0	0
KIH065	2	0	21/12/2021	Mushikiri	Kirehe	1	yes	0	2	37	2	0	1	0	1	0	1	0	1	1	1
KIH066	2	0	21/12/2021	Mushikiri	Kirehe	1	yes	0	3	39	2	1	1	0	1	0	1	0	0	0	0
KIH067	2	0	21/12/2021	Mushikiri	Kirehe	1	yes	1	2	47	3	0	1	0	1	0	1	0	1	1	0
KIH068	2	0	21/12/2021	Mushikiri	Kirehe	1	yes	0	2	23	2	0	1	0	1	0	0	0	0	0	0
KIH070	2	1	21/12/2021	Mushikiri	Kirehe	1	yes	0	2	18	1	0	1	0	1	0	1	0	0	0	0
KIH072	2	0	21/12/2021	Mushikiri	Kirehe	1	yes	0	2	29	2	1	1	0	1	0	1	0	0	0	0
KIH073	2	1	21/12/2021	Mushikiri	Kirehe	1	yes	0	1	35	2	1	1	0	1	0	1	0	0	0	0
KIH074	2	0	21/12/2021	Mushikiri	Kirehe	1	yes	0	2	46	3	1	1	0	0	0	1	0	0	0	0
KIH075	2	0	21/12/2021	Mushikiri	Kirehe	1	yes	0	2	45	3	0	1	0	0	0	0	0	0	0	0
KIH077	2	1	21/12/2021	Mushikiri	Kirehe	1	yes	0	2	46	3	1	1	1	1	0	0	0	0	1	0
KIH078	2	0	21/12/2021	Mushikiri	Kirehe	1	yes	0	1	69	3	0	0	1	0	0	1	0	0	0	0
KIH079	2	0	21/12/2021	Mushikiri	Kirehe	1	yes	0	2	34	2	0	1	1	1	0	1	0	0	1	1
KIH080	2	1	21/12/2021	Mushikiri	Kirehe	1	yes	0	2	20	2	0	0	0	0	0	0	0	0	0	0
KIH081	2	0	21/12/2021	Mushikiri	Kirehe	1	yes	0	3	22	2	1	1	0	0	0	1	0	0	0	0
KIH082	2	0	21/12/2021	Mushikiri	Kirehe	1	yes	0	2	37	2	1	0	0	0	0	1	0	0	0	0
KIH083	2	0	21/12/2021	Mushikiri	Kirehe	1	yes	0	1	22	2	1	0	0	0	0	1	0	0	0	0
KIH084	2	0	21/12/2021	Mushikiri	Kirehe	1	yes	0	3	32	2	0	0	0	0	0	1	0	0	0	0
KIH085	2	0	22/12/2021	Mushikiri	Kirehe	1	yes	0	2	24	2	1	1	0	1	0	1	0	0	0	0
KIH086	2	0	22/12/2021	Mushikiri	Kirehe	1	yes	0	2	22	2	1	1	0	1	0	1	0	1	0	0
KIH087	2	0	22/12/2021	Mushikiri	Kirehe	1	yes	1	2	61	3	1	1	0	1	0	0	0	0	0	0
KIH088	2	0	22/12/2021	Mushikiri	Kirehe	1	yes	1	2	27	2	1	1	1	1	1	1	1	1	1	1
KIH089	2	0	22/12/2021	Mushikiri	Kirehe	1	yes	0	2	24	2	0	1	0	1	0	0	0	0	0	0
KIH093	2	0	22/12/2021	Mushikiri	Kirehe	1	yes	0	2	23	2	0	0	0	0	0	1	0	0	0	0
KIH094	2	0	23/12/2021	Mushikiri	Kirehe	1	yes	0	2	36	2	1	0	0	0	0	0	0	0	0	0
KIH095	2	0	23/12/2021	Mushikiri	Kirehe	1	yes	0	3	16	1	0	1	1	1	98	1	98	0	0	0
KIH96	2	0	23/12/2021	Mushikiri	Kirehe	1	yes	0	2	43	3	1	1	0	1	0	0	0	0	0	0
KIH098	2	0	23/12/2021	Mushikiri	Kirehe	1	yes	0	2	25	2	1	1	0	1	0	1	0	0	0	0
KIH99	2	0	24/12/2021	Mushikiri	Kirehe	1	yes	0	2	53	3	0	1	1	1	0	1	0	0	1	0
KIH100	2	0	24/12/2021	Mushikiri	Kirehe	1	yes	0	2	19	1	0	1	0	0	0	0	0	0	0	0
KIH101	2	0	24/12/2021	Mushikiri	Kirehe	1	yes	0	2	34	2	1	1	1	1	0	1	0	0	1	0
KIH103	2	0	24/12/2021	Mushikiri	Kirehe	1	yes	0	2	41	3	0	1	0	1	0	0	0	0	0	0
KIH104	2	0	24/12/2021	Mushikiri	Kirehe	1	yes	0	2	22	2	1	1	0	1	0	1	0	0	0	0
KIH105	2	0	24/12/2021	Mushikiri	Kirehe	1	yes	1	2	41	3	1	1	0	1	0	0	0	0	0	0
KIH106	2	0	31/12/2021	Mushikiri	Kirehe	1	yes	0	2	57	3	1	1	0	1	0	1	0	0	0	0
KIH107	2	0	31/12/2021	Mushikiri	Kirehe	1	yes	0	1	48	3	1	1	0	1	0	0	0	0	0	0
KIH108	2	0	31/12/2021	Mushikiri	Kirehe	1	yes	1	1	61	3	1	1	0	1	0	1	0	0	0	0
KIH109	2	1	31/12/2021	Mushikiri	Kirehe	1	yes	0	2	29	2	1	1	0	1	0	1	0	1	0	0
KIH110	2	0	31/12/2021	Mushikiri	Kirehe	1	yes	1	1	34	2	1	1	1	1	1	1	0	1	1	1
KIH112	2	0	31/12/2021	Mushikiri	Kirehe	1	yes	0	2	31	2	1	0	0	0	0	1	0	0	0	0
KIH113	2	0	31/12/2021	Mushikiri	Kirehe	1	yes	0	2	42	3	1	1	0	0	0	1	0	0	0	0
KIH114	2	0	31/12/2021	Mushikiri	Kirehe	1	yes	0	2	49	3	0	1	0	1	0	1	0	0	1	0
KIH115	2	1	31/12/2021	Mushikiri	Kirehe	1	yes	1	2	41	3	1	1	0	1	1	1	0	0	1	0
KIH116	2	0	1/1/2022	Mushikiri	Kirehe	1	yes	0	2	36	2	0	1	0	1	0	1	0	0	0	0
KIH117	2	0	1/1/2022	Mushikiri	Kirehe	1	yes	1	2	28	2	1	1	0	0	1	1	0	1	1	0
KIH118	2	0	1/1/2022	Mushikiri	Kirehe	1	yes	0	2	62	3	1	1	1	1	0	1	0	0	1	1
KIH119	2	0	4/1/2022	Mushikiri	Kirehe	1	yes	1	2	80	3	1	1	0	0	0	0	0	1	0	0
KIH120	2	0	4/1/2022	Mushikiri	Kirehe	1	yes	1	2	47	3	1	1	0	0	0	0	1	0	0	0
KIH121	2	0	4/1/2022	Mushikiri	Kirehe	1	yes	0	2	32	2	1	1	0	1	0	0	0	0	0	0
KIH123	2	0	4/1/2022	Mushikiri	Kirehe	1	yes	1	2	49	3	1	1	1	1	0	1	0	0	0	0
KIH124	2	0	4/1/2022	Mushikiri	Kirehe	2	yes	1	2	15	1	0	1	0	1	98	0	98	0	0	1
KIH126	2	0	4/1/2022	Mushikiri	Kirehe	1	yes	1	1	50	3	0	1	0	1	0	0	0	1	1	0
KIH127	2	0	4/1/2022	Mushikiri	Kirehe	1	yes	0	1	30	2	1	1	0	0	0	1	0	0	0	0
KIH128	2	0	4/1/2022	Mushikiri	Kirehe	1	yes	0	2	30	2	0	1	0	1	0	1	0	0	1	0
KIH129	2	0	4/1/2022	Mushikiri	Kirehe	1	yes	0	2	41	3	1	1	1	1	1	1	0	1	1	0
KIH131	2	0	5/1/2022	Mushikiri	Kirehe	1	yes	0	2	65	3	0	1	1	1	0	1	0	0	1	1
KIH132	2	0	5/1/2022	Mushikiri	Kirehe	1	yes	0	1	35	2	1	1	0	1	0	0	0	0	0	0
KIH133	2	0	5/1/2022	Mushikiri	Kirehe	1	yes	0	2	39	2	1	1	0	1	0	1	0	0	1	0
KIH134	2	0	5/1/2022	Mushikiri	Kirehe	1	yes	0	3	45	3	1	1	0	1	0	1	0	0	0	0
KIH135	2	0	5/1/2022	Mushikiri	Kirehe	1	yes	0	2	27	2	1	1	0	1	0	0	0	0	0	0
KIH136	2	0	5/1/2022	Mushikiri	Kirehe	1	yes	0	1	38	2	1	1	0	1	0	1	0	0	1	0
KIH137	2	0	5/1/2022	Mushikiri	Kirehe	1	yes	0	2	28	2	1	1	0	1	0	1	0	0	0	0
KIH138	2	0	5/1/2022	Mushikiri	Kirehe	1	yes	1	2	29	2	1	1	1	1	1	1	1	1	1	0
KIH139	2	0	5/1/2022	Mushikiri	Kirehe	1	yes	1	3	27	2	0	1	0	1	0	1	0	0	0	0
KIH141	2	0	5/1/2022	Mushikiri	Kirehe	1	yes	1	2	37	2	0	1	0	1	1	1	0	1	1	0
KIH142	2	0	6/1/2022	Mushikiri	Kirehe	1	yes	0	2	45	3	1	1	0	1	0	1	0	0	0	0
KIH143	2	0	6/1/2022	Mushikiri	Kirehe	1	yes	0	2	49	3	0	0	0	0	0	1	0	0	0	0
KIH144	2	0	6/1/2022	Mushikiri	Kirehe	1	yes	0	1	26	2	0	1	0	1	0	0	0	0	1	1
KIH145	2	0	6/1/2022	Mushikiri	Kirehe	1	yes	0	2	65	3	1	1	0	1	0	0	0	0	0	0
KIH146	2	0	6/1/2022	Mushikiri	Kirehe	1	yes	0	2	28	2	1	1	0	1	0	1	0	0	1	0
KIH147	2	0	6/1/2022	Mushikiri	Kirehe	1	yes	0	2	23	2	0	0	0	0	0	1	0	0	0	0
KIH148	2	0	6/1/2022	Mushikiri	Kirehe	1	yes	0	2	34	2	1	0	0	0	0	1	0	0	0	0
KIH149	2	1	6/1/2022	Mushikiri	Kirehe	1	yes	1	2	40	3	1	1	0	1	1	1	0	1	1	0
KIH150	2	0	6/1/2022	Mushikiri	Kirehe	1	yes	0	2	53	3	1	1	0	1	0	1	0	0	0	0
KIH151	2	0	6/1/2022	Mushikiri	Kirehe	1	yes	0	2	11	1	1	1	0	1	98	0	98	0	0	0
KIH152	2	0	6/1/2022	Mushikiri	Kirehe	1	yes	0	3	21	2	1	1	0	1	0	1	0	0	0	0
KIH154	2	1	6/1/2022	Mushikiri	Kirehe	1	yes	1	2	30	2	1	0	0	0	1	1	0	1	1	0
KIH155	2	0	6/1/2022	Mushikiri	Kirehe	1	yes	0	2	31	2	1	0	0	1	0	0	0	0	0	0
KIH156	2	0	6/1/2022	Mushikiri	Kirehe	1	yes	1	2	7	1	1	1	0	1	98	0	98	0	0	0
KIH157	2	0	6/1/2022	Mushikiri	Kirehe	2	yes	1	2	14	1	0	1	1	1	98	1	98	0	0	1
KIH158	2	0	10/1/2022	Mushikiri	Kirehe	2	yes	1	2	14	1	1	1	0	1	98	0	98	0	0	0
KIH159	2	0	10/1/2022	Mushikiri	Kirehe	2	yes	1	2	10	1	0	0	0	0	98	0	98	0	0	0
Rwa001	3	0	31/12/2021	Munyaga	Rwamagana	2	yes	0	3	17	1	0	1	0	1	98	1	98	0	0	0
Rwa002	3	0	1/1/2022	Munyaga	Rwamagana	1	yes	0	2	22	2	1	0	1	0	0	1	0	0	0	0
Rwa003	3	0	1/1/2022	Munyaga	Rwamagana	1	yes	0	2	29	2	0	1	0	1	0	1	0	0	0	0
Rwa004	3	0	1/1/2022	Munyaga	Rwamagana	2	yes	1	3	27	2	1	1	0	1	0	0	0	0	1	0
Rwa006	3	0	4/1/2022	Munyaga	Rwamagana	2	yes	0	3	24	2	1	1	0	1	0	1	0	0	0	0
Rwa007	3	0	4/1/2022	Munyaga	Rwamagana	1	yes	0	2	22	2	0	1	0	1	0	0	0	0	0	0
Rwa008	3	0	4/1/2022	Munyaga	Rwamagana	1	yes	1	2	36	2	0	1	0	1	0	1	0	0	1	1
Rwa009	3	0	4/1/2022	Munyaga	Rwamagana	1	yes	0	2	32	2	0	1	0	1	0	1	0	0	0	0
Rwa010	3	0	4/1/2022	Munyaga	Rwamagana	1	yes	0	2	31	2	0	1	0	1	0	1	0	0	0	0
Rwa012	3	0	4/1/2022	Munyaga	Rwamagana	1	yes	0	2	32	2	1	1	0	1	0	0	0	0	0	0
Rwa013	3	0	4/1/2022	Munyaga	Rwamagana	1	yes	1	2	43	3	0	1	0	1	1	1	0	1	1	1
Rwa014	3	0	4/1/2022	Munyaga	Rwamagana	1	yes	0	3	33	2	0	1	0	1	0	1	0	0	0	0
Rwa015	3	0	4/1/2022	Munyaga	Rwamagana	1	yes	0	2	25	2	0	1	0	1	0	1	0	0	0	0
Rwa016	3	0	4/1/2022	Munyaga	Rwamagana	1	yes	1	2	21	2	0	1	0	1	0	1	0	1	1	1
Rwa017	3	0	4/1/2022	Munyaga	Rwamagana	2	yes	0	3	19	1	1	1	0	1	0	1	0	0	0	0
Rwa018	3	1	4/1/2022	Munyaga	Rwamagana	1	yes	0	2	28	2	0	1	0	1	0	1	0	0	0	0
Rwa019	3	0	4/1/2022	Munyaga	Rwamagana	1	yes	0	2	30	2	0	1	0	1	0	0	0	0	0	0
Rwa020	3	0	4/1/2022	Munyaga	Rwamagana	1	yes	0	2	23	2	0	1	0	1	0	0	0	0	0	0
Rwa022	3	0	4/1/2022	Munyaga	Rwamagana	1	yes	0	2	27	2	1	1	0	1	0	1	0	0	0	0
Rwa024	3	0	4/1/2022	Munyaga	Rwamagana	1	yes	1	2	35	2	0	1	0	1	0	1	0	0	0	0
Rwa025	3	0	4/1/2022	Munyaga	Rwamagana	1	yes	0	2	22	2	0	1	0	1	0	1	0	0	0	0
Rwa026	3	0	4/1/2022	Munyaga	Rwamagana	1	yes	1	2	50	3	1	1	0	1	0	1	0	1	1	0
Rwa027	3	0	5/1/2022	Munyaga	Rwamagana	1	yes	0	1	42	3	1	1	0	1	0	1	0	0	0	0
Rwa028	3	0	5/1/2022	Munyaga	Rwamagana	1	yes	1	2	33	2	1	1	0	0	0	0	0	0	0	0
Rwa029	3	0	5/1/2022	Munyaga	Rwamagana	1	yes	0	2	32	2	1	1	0	1	0	0	0	1	0	0
Rwa030	3	0	6/1/2022	Munyaga	Rwamagana	1	yes	1	2	24	2	1	1	0	1	0	0	0	0	0	0
Rwa031	3	0	6/1/2022	Munyaga	Rwamagana	1	No	0	2	50	3	1	1	0	1	0	0	1	0	0	0
Rwa033	3	0	7/1/2022	Munyaga	Rwamagana	1	yes	1	2	63	3	1	1	0	1	0	1	0	1	0	0
Rwa034	3	0	7/1/2022	Munyaga	Rwamagana	1	No	0	2	50	3	1	1	0	1	0	0	0	0	0	0
Rwa035	3	0	7/1/2022	Munyaga	Rwamagana	1	No	0	2	40	3	1	1	0	1	0	0	0	0	0	0
Rwa036	3	0	7/1/2022	Munyaga	Rwamagana	1	yes	0	2	30	2	1	1	0	1	0	0	0	0	0	0
Rwa037	3	0	7/1/2022	Munyaga	Rwamagana	1	yes	0	2	38	2	1	1	0	1	0	0	0	0	0	0
Rwa039	3	0	7/1/2022	Munyaga	Rwamagana	1	No	0	2	31	2	1	1	0	1	0	0	0	0	0	0
Rwa040	3	0	10/1/2022	Munyaga	Rwamagana	1	yes	1	2	30	2	1	1	0	1	0	0	0	0	0	0
Rwa041	3	0	10/1/2022	Munyaga	Rwamagana	1	yes	0	2	40	3	1	1	0	1	0	0	0	0	0	0
Rwa042	3	1	10/1/2022	Munyaga	Rwamagana	1	No	1	2	23	2	1	1	0	1	0	0	0	0	0	0
Rwa043	3	0	11/1/2022	Munyaga	Rwamagana	1	yes	1	2	22	2	1	1	0	1	0	0	0	0	0	0
Rwa044	3	0	11/1/2022	Munyaga	Rwamagana	1	yes	0	2	30	2	1	1	0	0	0	0	0	0	0	0
Rwa045	3	1	12/1/2022	Munyaga	Rwamagana	1	No	1	2	32	2	1	1	0	1	0	0	0	0	0	0
Rwa046	3	0	12/1/2022	Munyaga	Rwamagana	1	yes	0	2	29	2	1	1	0	1	0	0	0	0	0	0
Rwa047	3	0	13/1/2022	Munyaga	Rwamagana	1	yes	0	2	26	2	1	1	0	1	0	0	0	0	0	0
Rwa048	3	0	13/1/2022	Munyaga	Rwamagana	1	yes	1	2	46	3	1	1	0	1	0	0	0	0	0	0
Rwa049	3	0	13/1/2022	Munyaga	Rwamagana	1	yes	1	2	55	3	1	1	0	1	0	1	0	1	0	0
Rwa050	3	0	14/1/2022	Munyaga	Rwamagana	1	yes	0	2	36	2	1	1	0	1	0	1	0	0	0	0
Rwa052	3	0	14/1/2022	Munyaga	Rwamagana	1	yes	1	2	25	2	0	1	0	0	0	0	0	0	0	0
Rwa053	3	0	14/1/2022	Munyaga	Rwamagana	2	yes	1	2	9	1	1	0	0	1	98	0	98	0	0	0
Rwa054	3	0	15/1/2022	Munyaga	Rwamagana	1	yes	0	2	20	2	1	1	0	1	0	0	0	0	0	0
Rwa055	3	0	15/1/2022	Munyaga	Rwamagana	1	yes	1	2	24	2	1	1	0	1	0	0	0	0	0	0
Rwa056	3	0	15/1/2022	Munyaga	Rwamagana	1	yes	0	2	32	2	1	1	0	1	0	0	0	0	0	0
Rwa057	3	0	15/1/2022	Munyaga	Rwamagana	2	yes	1	2	10	1	1	1	0	1	98	0	98	0	0	0
Rwa059	3	0	16/1/2022	Munyaga	Rwamagana	1	yes	1	2	30	2	1	1	0	1	0	0	0	0	0	0
Rwa060	3	0	17/1/2022	Munyaga	Rwamagana	1	yes	0	2	33	2	1	1	0	1	0	1	0	0	0	0
Rwa061	3	0	17/1/2022	Munyaga	Rwamagana	1	yes	1	2	31	2	1	0	0	0	0	0	0	0	0	0
Rwa062	3	0	18/1/2022	Munyaga	Rwamagana	1	yes	1	2	27	2	1	0	0	0	0	0	0	0	0	0
Rwa063	3	0	18/1/2022	Munyaga	Rwamagana	1	yes	1	2	32	2	1	0	0	0	0	0	0	0	0	0
Rwa065	3	0	18/1/2022	Munyaga	Rwamagana	1	yes	0	2	34	2	1	0	0	0	0	1	0	0	0	0
Rwa067	3	1	20/1/2022	Munyaga	Rwamagana	1	yes	0	2	22	2	1	0	0	0	0	0	0	0	0	0
Rwa068	3	0	20/1/2022	Munyaga	Rwamagana	1	yes	1	2	33	2	1	1	0	0	0	0	0	1	0	0
Rwa069	3	1	20/1/2022	Munyaga	Rwamagana	1	yes	0	3	29	2	1	0	0	0	0	1	0	0	0	0
Rwa070	3	0	20/1/2022	Munyaga	Rwamagana	1	yes	1	2	38	2	1	1	0	1	0	0	0	0	0	0
Rwa072	3	0	20/1/2022	Munyaga	Rwamagana	1	yes	0	2	29	2	1	1	0	1	0	0	0	0	0	0
Rwa073	3	0	23/1/2022	Munyaga	Rwamagana	1	yes	1	1	41	3	1	1	0	1	0	0	0	0	0	0
Rwa074	3	0	23/1/2022	Munyaga	Rwamagana	1	yes	0	2	39	2	1	0	0	0	0	0	0	0	0	0
Rwa075	3	0	23/1/2022	Munyaga	Rwamagana	1	yes	0	2	30	2	1	0	0	0	0	0	0	0	0	0
Rwa077	3	0	24/1/2022	Munyaga	Rwamagana	1	yes	0	2	21	2	1	1	0	1	0	0	0	0	0	0
Rwa078	3	0	26/12/2022	Munyaga	Rwamagana	2	yes	0	2	9	1	1	0	0	0	98	0	98	0	0	0
Rwa079	3	0	26/1/2022	Munyaga	Rwamagana	2	yes	1	2	15	1	1	1	0	1	98	0	98	0	0	0
Rwa080	3	1	26/1/2022	Munyaga	Rwamagana	1	yes	1	2	51	3	1	0	0	0	0	0	0	0	0	0
Rwa081	3	0	26/1/2022	Munyaga	Rwamagana	1	yes	0	2	29	2	1	1	0	1	0	1	0	0	0	0
Rwa082	3	0	26/1/2022	Munyaga	Rwamagana	1	yes	1	2	32	2	1	1	0	0	0	0	0	0	0	0
Rwa083	3	0	27/1/2022	Munyaga	Rwamagana	1	yes	0	2	29	2	1	0	0	0	0	0	0	0	0	0
Rwa084	3	0	27/1/2022	Munyaga	Rwamagana	1	yes	1	2	32	2	1	1	0	0	0	0	0	0	0	0
Rwa085	3	0	27/1/2022	Munyaga	Rwamagana	2	yes	1	2	15	1	1	1	0	1	98	0	98	0	0	0
Rwa086	3	0	27/1/2022	Munyaga	Rwamagana	1	yes	0	2	22	2	1	1	0	1	0	0	0	0	0	0
Rwa087	3	0	4/2/2022	Munyaga	Rwamagana	1	yes	0	3	29	2	1	1	0	1	0	1	0	0	1	0
Rwa088	3	0	4/2/2022	Munyaga	Rwamagana	1	yes	1	2	31	2	1	1	0	1	0	1	0	1	0	0
Rwa089	3	0	4/2/2022	Munyaga	Rwamagana	1	yes	1	2	22	2	1	0	0	0	0	1	0	0	0	0
Rwa090	3	0	4/2/2022	Munyaga	Rwamagana	1	yes	0	2	28	2	1	1	0	1	0	1	0	0	0	0
Rwa091	3	0	4/2/2022	Munyaga	Rwamagana	1	yes	0	2	21	2	1	1	0	1	0	1	0	0	0	0
Rwa092	3	0	4/2/2022	Munyaga	Rwamagana	1	yes	0	2	26	2	1	1	0	1	0	1	0	0	0	0
Rwa093	3	0	4/2/2022	Munyaga	Rwamagana	1	yes	0	2	30	2	1	1	0	1	0	1	0	0	0	0
Rwa094	3	0	4/2/2022	Munyaga	Rwamagana	2	No	1	2	29	2	1	1	0	1	0	0	0	0	0	0
Rwa095	3	0	4/2/2022	Munyaga	Rwamagana	1	yes	0	2	30	2	1	1	0	1	0	0	0	0	0	0
Rwa096	3	0	4/2/2022	Munyaga	Rwamagana	1	yes	1	2	33	2	1	1	0	1	0	1	0	0	0	0
Rwa097	3	0	4/2/2022	Munyaga	Rwamagana	1	yes	1	2	29	2	1	1	0	1	0	1	0	0	0	0
Rwa098	3	0	4/2/2022	Munyaga	Rwamagana	1	yes	1	2	20	2	1	0	0	0	0	0	0	0	0	0
NGH001	4	0	23/12/2021	Karembo	Ngoma	1	yes	1	2	43	3	0	1	1	1	1	0	1	1	1	1
NGH002	4	0	23/1/2022	Karembo	Ngoma	1	yes	0	1	45	3	0	1	0	0	0	1	0	0	0	0
NGH004	4	0	23/12/2021	Karembo	Ngoma	1	yes	0	2	32	2	1	1	1	1	0	1	0	0	0	0
NGH005	4	0	23/12/2021	Karembo	Ngoma	1	yes	0	2	36	2	1	1	0	1	0	0	0	0	0	0
NGH007	4	0	23/12/2021	Karembo	Ngoma	1	yes	0	2	41	3	0	1	1	1	0	1	0	0	1	1
NGH008	4	0	23/12/2021	Karembo	Ngoma	1	yes	1	2	37	2	1	0	1	0	1	1	1	0	1	0
NGH009	4	0	23/12/2021	Karembo	Ngoma	1	yes	1	2	36	2	0	1	1	1	1	0	0	0	1	0
NGH010	4	0	23/12/2021	Karembo	Ngoma	1	yes	0	2	42	3	0	1	0	1	0	1	0	0	1	0
NGH011	4	0	23/12/2021	Karembo	Ngoma	1	yes	1	2	61	3	0	1	1	1	1	1	0	1	1	0
NGH012	4	0	23/12/2021	Karembo	Ngoma	1	yes	0	2	42	3	0	1	0	1	0	1	0	0	1	0
NGH013	4	0	23/12/2021	Karembo	Ngoma	1	yes	0	2	44	3	0	1	0	1	1	1	0	0	0	0
NGH014	4	1	23/12/2021	Karembo	Ngoma	1	yes	1	2	39	2	0	1	1	0	1	1	0	1	1	0
NGH016	4	0	24/12/2021	Karembo	Ngoma	1	yes	0	2	39	2	0	1	0	0	0	1	0	0	1	0
NGH017	4	0	24/12/2021	Karembo	Ngoma	1	yes	0	2	42	3	1	1	1	0	0	1	0	0	1	0
NGH018	4	0	24/12/2021	Karembo	Ngoma	1	yes	0	2	51	3	1	1	0	1	0	1	0	0	0	0
NGH019	4	0	24/12/2021	Karembo	Ngoma	1	yes	1	2	45	3	0	1	1	1	1	1	0	1	1	0
NGH020	4	0	24/12/2021	Karembo	Ngoma	1	yes	1	2	59	3	1	1	0	1	1	1	0	1	1	0
NGH021	4	0	24/12/2021	Karembo	Ngoma	1	yes	0	2	25	2	1	1	0	1	0	1	0	0	0	0
NGH022	4	0	24/12/2021	Karembo	Ngoma	1	yes	1	3	71	3	0	1	1	1	0	1	0	0	1	0
NGH023	4	0	25/12/2021	Karembo	Ngoma	1	yes	1	2	43	3	0	1	1	1	1	1	0	1	0	0
NGH025	4	1	25/12/2021	Karembo	Ngoma	1	yes	1	2	51	3	0	1	1	1	0	1	1	0	1	0
NGH027	4	0	27/12/2021	Karembo	Ngoma	2	yes	1	2	11	1	1	1	0	1	98	0	98	0	0	0
NGH028	4	0	27/12/2021	Karembo	Ngoma	1	yes	1	2	61	3	1	1	0	1	1	1	0	1	0	0
NGH029	4	0	27/12/2021	Karembo	Ngoma	1	yes	1	2	17	1	0	1	0	1	98	0	98	0	0	0
NGH030	4	0	27/12/2021	Karembo	Ngoma	2	yes	1	2	11	1	0	1	0	1	98	0	98	0	0	0
NGH032	4	1	28/12/2021	Karembo	Ngoma	1	yes	1	1	41	3	0	1	1	1	1	1	1	1	0	0
NGH033	4	0	28/12/2021	Karembo	Ngoma	1	yes	1	1	65	3	1	1	1	1	0	1	0	1	1	0
NGH034	4	0	28/12/2021	Karembo	Ngoma	1	yes	1	2	51	3	0	1	1	1	1	1	0	1	1	1
NGH035	4	0	28/12/2021	Karembo	Ngoma	2	yes	1	2	14	1	0	1	0	1	98	0	98	0	0	0
NGH036	4	1	28/12/2021	Karembo	Ngoma	1	yes	1	2	42	3	1	1	0	0	1	1	1	1	0	1
NGH037	4	0	28/12/2021	Karembo	Ngoma	1	yes	0	1	37	2	1	1	1	1	0	0	0	0	0	0
NGH038	4	0	28/12/2021	Karembo	Ngoma	1	yes	0	2	24	2	0	1	0	1	0	1	0	0	0	0
NGH039	4	0	28/12/2021	Karembo	Ngoma	1	yes	1	2	32	2	1	1	1	1	1	1	1	1	1	1
NGH041	4	0	28/12/2021	Karembo	Ngoma	1	yes	0	1	44	3	1	1	1	1	0	1	0	0	1	1
NGH043	4	0	28/12/2021	Karembo	Ngoma	1	yes	1	1	31	2	1	1	0	1	1	1	0	1	1	1
NGH044	4	0	28/12/2021	Karembo	Ngoma	1	yes	0	2	18	1	0	1	1	1	0	1	0	0	0	1
NGH045	4	0	28/12/2021	Karembo	Ngoma	1	yes	1	2	52	3	0	1	0	0	0	1	0	1	1	1
NGH046	4	0	29/12/2021	Karembo	Ngoma	1	yes	1	2	59	3	1	1	1	1	1	1	1	1	1	1
NGH047	4	0	29/12/2021	Karembo	Ngoma	1	yes	1	2	37	2	1	1	1	1	1	1	1	1	1	0
NGH048	4	0	29/12/2021	Karembo	Ngoma	1	yes	0	3	37	2	1	1	0	1	1	1	0	0	1	0
NGH049	4	0	29/12/2021	Karembo	Ngoma	1	yes	0	2	21	2	1	1	0	0	0	1	0	0	0	0
NGH050	4	0	29/12/2021	Karembo	Ngoma	1	yes	1	2	44	3	1	1	1	1	1	1	0	0	0	0
NGH051	4	0	29/12/2021	Karembo	Ngoma	1	yes	1	2	38	2	1	1	0	1	0	1	0	1	1	1
NGH052	4	0	29/12/2021	Karembo	Ngoma	1	yes	1	2	79	3	1	1	0	1	0	1	0	1	1	0
NGH053	4	0	29/12/2021	Karembo	Ngoma	1	yes	1	2	53	3	1	1	0	1	0	1	0	1	0	0
NGH054	4	0	29/12/2021	Karembo	Ngoma	3	yes	1	3	29	2	0	1	0	1	0	0	0	1	1	0
NGH055	4	0	29/12/2021	Karembo	Ngoma	1	yes	0	2	41	3	1	1	0	1	0	1	0	1	0	0
NGH057	4	0	29/12/2021	Karembo	Ngoma	1	yes	1	1	48	3	0	0	0	0	0	1	0	1	1	0
NGH058	4	0	29/12/2021	Karembo	Ngoma	1	yes	1	3	54	3	1	1	0	1	0	1	0	1	1	0
NGH059	4	0	29/12/2021	Karembo	Ngoma	1	yes	1	2	36	2	1	1	0	1	1	1	0	1	1	0
NGH062	4	0	29/12/2021	Karembo	Ngoma	1	yes	0	2	58	3	0	1	0	1	0	1	0	0	1	0
NGH063	4	0	29/12/2021	Karembo	Ngoma	1	yes	1	3	49	3	1	1	0	1	1	1	1	1	1	0
NGH065	4	0	29/12/2021	Karembo	Ngoma	1	yes	1	3	44	3	1	1	0	1	0	1	0	1	1	0
NGH066	4	0	30/12/2021	Karembo	Ngoma	2	yes	1	2	15	1	0	1	0	0	98	0	98	0	0	0
NGH067	4	0	30/12/2021	Karembo	Ngoma	2	yes	1	2	12	1	0	1	0	1	98	0	98	0	0	0
NGH068	4	1	30/12/2021	Karembo	Ngoma	1	yes	1	2	55	3	1	1	0	1	0	1	0	1	1	0
NGH069	4	0	30/12/2021	Karembo	Ngoma	1	yes	1	3	39	2	0	1	0	0	0	1	0	0	0	0
NGH070	4	0	30/12/2021	Karembo	Ngoma	2	yes	0	2	14	1	1	1	0	1	98	0	98	0	0	0
NGH071	4	0	30/12/2021	Karembo	Ngoma	1	yes	1	2	72	3	1	1	0	1	0	0	0	0	0	0
NGH072	4	0	30/12/2021	Karembo	Ngoma	2	yes	1	2	16	1	1	1	0	0	98	0	98	0	0	0
NGHO73	4	0	30/12/2021	Karembo	Ngoma	2	yes	1	2	17	1	1	1	0	0	98	0	98	0	0	0
NGH074	4	0	30/12/2021	Karembo	Ngoma	2	yes	1	2	17	1	1	1	0	0	98	0	98	0	0	0
NGH075	4	0	30/12/2021	Karembo	Ngoma	2	yes	0	2	15	1	0	1	0	1	98	0	98	0	0	0
NGH076	4	0	30/12/2021	Karembo	Ngoma	2	yes	1	2	16	1	0	1	0	1	98	0	98	0	0	0
NGH077	4	0	30/12/2021	Karembo	Ngoma	1	yes	1	2	42	3	0	1	0	0	0	1	0	1	1	1
NGH078	4	0	30/12/2021	Karembo	Ngoma	2	yes	1	2	14	1	1	1	0	1	98	0	98	0	0	0
NGH079	4	0	30/12/2021	Karembo	Ngoma	1	yes	0	2	57	3	1	1	0	1	0	1	0	0	0	0
NGH081	4	0	30/12/2021	Karembo	Ngoma	2	yes	1	2	16	1	1	1	0	1	98	0	98	0	0	0
NGH082	4	0	30/12/2021	Karembo	Ngoma	2	yes	0	2	17	1	1	1	0	1	98	0	98	0	0	0
NGH084	4	0	31/12/2021	Karembo	Ngoma	2	yes	1	2	10	1	1	1	0	1	98	0	98	0	0	0
NGH086	4	0	31/12/2021	Karembo	Ngoma	2	yes	0	2	17	1	1	1	0	1	98	0	98	0	0	0
NGH087	4	0	31/12/2021	Karembo	Ngoma	2	yes	1	2	21	2	0	1	0	1	1	1	0	0	1	0
NGH089	4	0	31/12/2021	Karembo	Ngoma	2	yes	0	2	15	1	1	1	0	1	98	0	98	0	0	0
KA001	5	0	21/12/2021	Mwili	Kayonza	1	yes	1	3	20	2	1	1	1	0	0	0	0	0	0	0
KA003	5	0	21/12/2021	Mwili	Kayonza	3	yes	0	2	26	2	1	0	1	0	0	1	0	0	0	0
KA004	5	0	22/12/2021	Mwili	Kayonza	1	yes	1	2	21	2	0	1	0	1	0	0	0	1	1	0
KA005	5	0	22/12/2021	Mwili	Kayonza	1	yes	1	2	29	2	0	0	0	0	0	0	0	0	0	0
KA006	5	1	22/12/2021	Mwili	Kayonza	1	yes	1	2	32	2	0	0	0	0	0	1	0	0	0	1
KA007	5	0	22/12/2021	Mwili	Kayonza	1	yes	0	2	31	2	0	0	0	0	0	1	0	0	0	0
KA008	5	0	22/12/2021	Mwili	Kayonza	1	yes	1	2	32	2	1	0	0	0	0	0	0	0	0	0
KA009	5	1	22/12/2021	Mwili	Kayonza	1	yes	1	2	40	3	0	1	1	1	1	1	0	1	0	1
KA010	5	0	22/12/2021	Mwili	Kayonza	1	yes	1	2	19	1	0	1	0	1	0	0	0	0	0	0
KA011	5	1	24/12/2021	Mwili	Kayonza	1	yes	0	2	33	2	1	0	0	0	0	1	0	0	0	0
KA012	5	0	3/1/2022	Mwili	Kayonza	1	yes	1	1	38	2	1	1	0	1	0	0	0	0	1	0
KA013	5	0	3/1/2022	Mwili	Kayonza	1	yes	0	1	26	2	1	1	0	1	0	1	0	0	0	0
KA014	5	0	3/1/2022	Mwili	Kayonza	1	yes	1	2	42	3	0	1	0	1	0	1	0	0	0	0
KA015	5	0	3/1/2022	Mwili	Kayonza	3	yes	0	3	30	2	0	0	0	0	0	1	0	0	0	0
KA016	5	0	3/1/2022	Mwili	Kayonza	1	yes	0	2	42	3	0	1	0	1	0	1	0	0	0	0
KA017	5	0	6/12/2021	Mwili	Kayonza	1	yes	0	2	22	2	1	1	0	1	0	1	0	0	0	0
KA018	5	0	9/12/2021	Mwili	Kayonza	1	yes	0	2	21	2	1	0	0	0	0	1	0	0	0	0
KA019	5	0	3/1/2022	Mwili	Kayonza	1	yes	0	2	36	2	1	0	0	0	0	1	0	0	0	0
KA20	5	0	3/1/2022	Mwili	Kayonza	1	yes	1	2	31	2	1	0	0	0	0	0	0	0	0	0
KA21	5	0	8/1/2022	Mwili	Kayonza	1	yes	1	2	29	2	0	0	0	0	0	0	0	0	0	0
KA22	5	0	8/1/2022	Mwili	Kayonza	1	yes	1	2	22	2	0	1	0	1	0	0	0	0	0	0
KA23	5	0	7/1/2022	Mwili	Kayonza	1	yes	0	2	20	2	0	1	0	1	0	0	0	0	0	0
KA024	5	0	8/1/2022	Mwili	Kayonza	1	yes	1	2	42	3	1	1	1	1	1	0	0	0	1	0
KA025	5	0	8/1/2022	Mwili	Kayonza	1	yes	0	1	55	3	1	1	0	1	0	1	0	0	0	0
KA026	5	0	9/1/2022	Mwili	Kayonza	1	yes	0	1	44	3	0	1	0	1	0	1	0	0	0	0
KA027	5	0	10/1/2021	Mwili	Kayonza	1	yes	0	2	24	2	0	0	0	0	0	0	0	0	0	0
KA028	5	0	10/1/2022	Mwili	Kayonza	1	yes	1	1	42	3	0	1	0	1	0	0	0	1	1	0
KA029	5	0	10/1/2022	Mwili	Kayonza	1	yes	0	2	20	2	0	1	0	1	0	0	0	0	0	0
KA030	5	1	10/1/2022	Mwili	Kayonza	1	yes	0	1	64	3	0	1	0	1	1	1	0	1	1	0
KA031	5	1	10/1/2022	Mwili	Kayonza	1	yes	0	2	32	2	0	1	0	1	0	1	0	1	1	0
KA032	5	0	10/1/2022	Mwili	Kayonza	1	yes	0	2	31	2	0	1	0	1	0	1	0	0	0	0
KA033	5	0	10/1/2022	Mwili	Kayonza	1	yes	0	2	38	2	0	1	0	1	0	1	0	0	0	0
KA034	5	0	10/1/2022	Mwili	Kayonza	1	yes	0	1	62	3	0	0	0	0	0	1	0	0	0	0
KA036	5	0	10/1/2022	Mwili	Kayonza	1	yes	0	2	28	2	0	0	0	0	0	0	0	0	0	0
KA039	5	0	10/1/2022	Mwili	Kayonza	1	yes	0	2	38	2	1	0	0	0	0	1	0	0	0	0
KA040	5	0	10/1/2022	Mwili	Kayonza	1	yes	0	2	22	2	0	1	0	0	0	0	0	0	0	0
KA041	5	1	10/1/2022	Mwili	Kayonza	2	yes	1	3	14	1	0	1	0	1	98	0	98	0	0	0
KA042	5	1	10/1/2022	Mwili	Kayonza	1	yes	1	1	62	3	0	0	0	0	0	1	0	0	0	0
KA044	5	0	10/1/2022	Mwili	Kayonza	2	yes	0	3	15	1	1	0	0	0	98	0	98	0	0	0
KA045	5	1	10/1/2022	Mwili	Kayonza	1	yes	1	2	35	2	1	1	0	1	0	0	0	1	1	0
KA046	5	0	10/1/2022	Mwili	Kayonza	1	yes	1	2	25	2	0	1	0	1	0	0	0	0	0	0
KA047	5	0	10/1/2022	Mwili	Kayonza	1	yes	0	2	35	2	1	1	0	1	0	1	0	0	0	0
KA048	5	0	10/1/2022	Mwili	Kayonza	1	yes	0	2	24	2	0	0	0	0	0	1	0	0	0	0
KA049	5	0	10/1/2022	Mwili	Kayonza	1	yes	0	2	43	3	1	1	0	1	0	1	0	0	0	0
KA050	5	0	10/1/2022	Mwili	Kayonza	1	yes	0	2	27	2	0	1	0	1	0	1	0	0	0	0
KA051	5	0	11/1/2022	mwili	Kayonza	1	yes	1	2	38	2	0	1	0	1	1	1	0	0	0	0
KA052	5	0	11/1/2022	Mwili	Kayonza	1	yes	0	2	32	2	1	0	0	0	0	1	0	0	0	0
KA053	5	1	11/1/2022	Mwili	Kayonza	2	yes	1	3	15	1	1	1	0	1	98	0	98	0	0	0
KA054	5	0	11/1/2022	Mwili	Kayonza	1	yes	0	2	46	3	0	1	0	0	0	1	0	0	0	0
KA055	5	0	11/1/2022	Mwili	Kayonza	2	yes	0	3	16	1	0	1	0	0	98	0	98	0	0	0
KA056	5	0	11/1/2022	Mwili	Kayonza	1	yes	0	1	45	3	0	0	0	0	0	1	0	0	0	0
KA057	5	0	11/1/2022	Mwili	Kayonza	1	yes	0	2	26	2	0	0	0	0	0	1	0	0	0	0
KA058	5	0	11/1/2022	Mwili	Kayonza	1	yes	1	2	33	2	0	0	0	0	0	0	0	0	0	0
KA059	5	0	11/1/2022	Mwili	Kayonza	1	yes	0	2	22	2	1	1	0	1	0	0	0	0	0	0
KA060	5	0	11/1/2022	Mwili	Kayonza	1	yes	0	2	24	2	1	0	0	0	0	0	0	0	0	0
KA062	5	0	11/1/2022	Mwili	Kayonza	1	yes	0	2	34	2	1	1	0	0	0	0	0	0	0	0
KA063	5	0	11/1/2022	Mwili	Kayonza	1	yes	0	1	57	3	0	0	0	0	0	0	0	0	0	0
KA064	5	0	11/1/2022	Mwili	Kayonza	1	yes	0	2	34	2	0	1	0	1	0	0	0	0	0	0
KA065	5	0	11/1/2022	Mwili	Kayonza	1	yes	0	2	32	2	0	0	0	0	0	1	0	0	0	0
KA066	5	0	11/1/2022	Mwili	Kayonza	1	yes	0	1	45	3	0	0	0	0	0	1	0	0	0	0
KA067	5	1	11/1/2022	Mwili	Kayonza	1	yes	0	2	34	2	0	1	0	1	0	0	0	0	1	0
KA068	5	0	12/1/2022	Mwili	Kayonza	1	yes	0	2	37	2	0	1	0	1	0	1	0	0	0	0
KA069	5	0	12/1/2022	Mwili	Kayonza	1	yes	0	2	32	2	0	1	0	1	0	0	0	0	0	0
KA072	5	0	12/1/2022	Mwili	Kayonza	1	yes	0	2	48	3	0	1	0	1	0	1	0	0	0	0
KA073	5	0	12/1/2022	Mwili	Kayonza	1	yes	1	2	18	1	0	1	0	1	0	0	0	0	0	0
KA074	5	0	12/1/2022	Mwili	Kayonza	2	yes	0	2	11	1	0	1	0	0	98	0	98	0	0	0
KA075	5	0	12/1/2022	Mwili	Kayonza	2	yes	0	2	11	1	0	1	0	0	98	0	98	0	0	0
KA076	5	0	12/1/2022	Mwili	Kayonza	1	yes	0	2	34	2	0	0	0	0	0	1	0	0	0	1
KA077	5	0	12/1/2022	Mwili	Kayonza	1	yes	0	1	50	3	0	1	0	1	0	1	0	0	0	0
KA078	5	0	12/1/2022	Mwili	Kayonza	1	yes	1	2	20	2	0	1	0	1	0	0	0	0	0	0
KA079	5	1	12/1/2022	Mwili	Kayonza	1	yes	1	1	47	3	0	1	1	1	0	1	0	1	1	0
KA080	5	0	12/1/2022	Mwili	Kayonza	1	yes	0	2	26	2	1	1	0	1	0	1	0	0	0	0
KA081	5	0	12/1/2022	Mwili	Kayonza	1	yes	1	2	52	3	0	1	0	1	0	0	0	0	1	0
KA082	5	0	12/1/2022	Mwili	Kayonza	1	yes	1	2	53	3	0	1	0	1	0	0	0	0	0	0
KA083	5	0	12/1/2022	Mwili	Kayonza	3	yes	1	3	52	3	1	0	0	0	0	1	0	0	0	0
KA084	5	0	12/1/2022	Mwili	Kayonza	1	yes	1	2	42	3	1	0	0	0	0	0	0	0	0	0
KA85	5	0	12/1/2022	Mwili	Kayonza	1	yes	0	2	20	2	0	1	0	1	0	1	0	0	0	0
KA086	5	0	12/1/2022	Mwili	Kayonza	1	yes	1	2	45	3	0	1	0	1	0	1	0	1	0	1
KA087	5	0	12/1/2022	Mwili	Kayonza	1	yes	0	1	40	3	0	1	0	1	0	1	0	0	0	0
KA088	5	0	12/1/2022	Mwili	Kayonza	1	yes	1	2	37	2	0	0	0	0	0	1	0	0	0	0
KA089	5	0	13/1/2022	Mwili	Kayonza	1	yes	0	2	33	2	0	0	0	0	0	1	0	0	0	0
KA090	5	0	13/1/2022	Mwili	Kayonza	1	yes	0	2	36	2	0	1	0	1	0	1	0	0	0	0
KA091	5	0	13/1/2022	Mwili	Kayonza	1	yes	1	2	56	3	0	1	0	1	0	1	0	1	0	0
KA093	5	0	13/1/2022	Mwili	Kayonza	1	yes	1	2	31	2	0	1	0	1	0	0	0	1	1	1
KA094	5	1	13/1/2022	Mwili	Kayonza	2	yes	1	2	12	1	0	1	0	0	98	0	98	0	0	0
KA096	5	0	13/1/2022	Mwili	Kayonza	2	yes	0	2	14	1	0	1	0	1	98	0	98	0	0	0
KA097	5	0	13/1/2022	Mwili	Kayonza	1	yes	0	2	36	2	0	1	0	1	0	1	0	0	0	0
KA098	5	0	13/1/2022	Mwili	Kayonza	1	yes	0	2	22	2	0	1	0	1	0	1	0	0	0	1
KA099	5	0	13/1/2022	Mwili	Kayonza	1	yes	1	2	42	3	0	1	1	1	1	1	0	0	1	1
KA100	5	0	14/1/2022	Mwili	Kayonza	1	yes	1	2	19	1	0	0	0	0	0	0	0	0	0	0
KA101	5	0	14/1/2022	Mwili	Kayonza	1	yes	0	2	32	2	0	1	0	1	0	1	0	0	0	0
KA102	5	0	14/1/2022	Mwili	Kayonza	3	yes	0	3	22	2	1	0	0	0	0	1	0	0	0	0
KA103	5	0	15/1/2022	Mwili	Kayonza	1	yes	0	2	43	3	1	1	0	1	0	1	0	0	0	0
KA104	5	0	15/1/2022	Mwili	Kayonza	1	yes	0	2	30	2	1	0	0	0	0	1	0	0	0	0
KA105	5	0	15/1/2022	Mwili	Kayonza	1	yes	0	2	32	2	0	1	0	1	0	1	0	1	0	0
KA106	5	0	15/1/2022	Mwili	Kayonza	1	yes	0	2	30	2	0	1	0	1	0	1	0	0	0	0
KA107	5	0	16/1/2022	Mwili	Kayonza	1	yes	0	1	36	2	0	0	0	0	0	0	0	0	0	0
KA108	5	0	16/1/2022	Mwili	Kayonza	2	yes	0	2	13	1	0	1	0	1	98	0	98	0	0	0
KA109	5	0	16/1/2022	Mwili	Kayonza	1	yes	0	2	29	2	1	1	0	0	1	1	0	0	0	0
KA110	5	0	16/1/2022	Mwili	Kayonza	1	yes	1	2	37	2	0	1	0	1	0	1	0	0	1	0
KA111	5	0	16/1/2022	Mwili	Kayonza	1	yes	0	1	43	3	1	1	0	1	0	1	0	0	0	0
KA112	5	0	16/1/2022	Mwili	Kayonza	1	yes	1	2	51	3	0	0	0	0	0	0	0	0	0	1
KA113	5	0	19/1/2022	Mwili	Kayonza	1	yes	0	2	21	2	0	0	0	0	0	1	0	0	0	0
KA115	5	0	19/1/2022	Mwili	Kayonza	1	yes	0	2	16	1	0	1	0	1	0	0	98	0	0	0
KA116	5	0	19/1/2022	Mwili	Kayonza	1	yes	0	2	22	2	1	0	0	0	0	0	0	0	0	0
KA117	5	0	19/1/2022	Mwili	Kayonza	1	yes	0	2	22	2	0	1	0	1	0	1	0	0	0	0
KA118	5	0	19/1/2022	Mwili	Kayonza	1	yes	1	2	13	1	0	1	0	1	0	0	98	0	0	0
KA119	5	1	19/1/2022	Mwili	Kayonza	1	yes	0	2	19	1	0	1	0	1	0	0	0	0	0	0
KA120	5	0	20/1/2022	Mwili	Kayonza	1	yes	1	2	56	3	0	1	0	1	0	0	0	1	1	0
KA121	5	0	20/1/2022	Mwili	Kayonza	1	yes	0	2	27	2	0	1	0	1	0	0	0	0	0	0
KA122	5	0	21/1/2022	Mwili	Kayonza	1	yes	0	2	35	2	1	0	0	0	0	1	0	0	0	0
KA123	5	0	24/1/2022	Mwili	Kayonza	1	yes	0	2	19	1	1	0	0	0	0	0	0	0	0	0
KA124	5	0	24/1/2022	Mwili	Kayonza	1	yes	0	2	62	3	1	0	0	0	0	1	0	0	0	0
KA125	5	0	24/1/2022	Mwili	Kayonza	1	yes	1	2	22	2	0	0	0	0	0	1	0	0	0	0
KA126	5	0	24/1/2022	Mwili	Kayonza	1	yes	0	1	48	3	0	1	0	1	0	1	0	0	0	0
KA127	5	0	24/1/2022	Mwili	Kayonza	1	yes	0	2	37	2	1	0	0	0	0	1	0	0	0	0
KA128	5	0	24/1/2022	Mwili	Kayonza	1	yes	0	2	27	2	1	1	0	1	0	1	0	0	0	0
KA129	5	0	24/1/2022	Mwili	Kayonza	1	yes	0	2	31	2	1	0	0	0	0	0	0	0	0	0
KA130	5	0	24/1/2022	Mwili	Kayonza	2	yes	1	3	20	2	1	1	0	1	0	0	0	1	0	0
KA131	5	0	25/1/2022	Mwili	Kayonza	1	yes	1	2	37	2	1	1	0	1	0	0	0	1	1	0
KA132	5	0	25/1/2022	Mwili	Kayonza	1	yes	0	2	37	2	1	1	0	1	0	1	0	0	0	0
KA133	5	0	25/1/2022	Mwili	Kayonza	2	yes	1	3	20	2	0	1	0	1	0	0	0	1	0	0
KA136	5	1	3/2/2022	mwili	Kayonza	2	yes	1	2	12	1	0	1	0	1	98	0	98	0	0	0
KA140	5	0	3/2/2022	Mwili	Kayonza	1	yes	1	2	40	3	0	1	0	1	0	0	0	0	1	0
KA141	5	0	3/2/2022	Mwili	Kayonza	1	yes	0	2	35	2	1	1	0	1	0	1	0	0	0	0
KA142	5	0	3/2/2022	Mwili	Kayonza	2	yes	0	3	17	1	0	1	0	1	98	0	98	0	0	0
KA144	5	0	4/2/2022	Mwili	Kayonza	1	yes	0	3	36	2	1	0	0	0	0	1	0	0	0	0
KA145	5	0	4/2/2022	Mwili	Kayonza	2	yes	0	3	15	1	1	1	0	1	98	0	98	0	0	0
KA146	5	0	4/2/2022	Mwili	Kayonza	2	yes	1	3	13	1	0	1	0	1	98	0	98	0	0	0
KA148	5	0	5/2/2022	Mwili	Kayonza	1	yes	0	2	27	2	1	0	0	0	0	1	0	0	0	0
